# Supplementary material for: Lentiviral Vectors Expressing Chimeric NEDD4 Ubiquitin Ligases: An Innovative Approach for Interfering with Alpha-Synuclein Accumulation
Source: Cells. 2021 Nov 21;10(11):3256. doi: 10.3390/cells10113256 (PMC8624294; doi:10.3390/cells10113256)
Supplement: Supplementary file 1 [file cells-10-03256-s001.zip]

Archive with 1 entries (1 files):
- cells-1413000-supplementary.pdf
